# Supplementary material for: Oral microbial profiles of individuals with different levels of sugar intake
Source: J Oral Microbiol. 2017 Aug 1;9(1):1355207. doi: 10.1080/20002297.2017.1355207 (PMC5560414; doi:10.1080/20002297.2017.1355207)
Supplement: Supplementary_files.zip [file zjom_a_1355207_sm5116.zip]

Archive with 2 entries (2 files):
- Supplementary files/Supplementary file 1.pdf
- Supplementary files/Supplementary file 2.pdf
